# Supplementary material for: tRNAGlu-derived fragments from embryonic extracellular vesicles modulate bovine embryo hatching
Source: J Anim Sci Biotechnol. 2024 Mar 1;15:23. doi: 10.1186/s40104-024-00997-7 (PMC10905895; doi:10.1186/s40104-024-00997-7)
Supplement: Supplementary file 1 — Additional file 1: Table S1. Differentially expressed tsRNAs between blastocyst-EV group and non-blastocyst-EV group. Table S2. Differentially expressed genes between control group and antagomir group. [file 40104_2024_997_MOESM1_ESM.xlsx]

## Sheet: Table S1
Table S1 Differentially expressed tsRNAs between blastocyst-EV group and non-blastocyst-EV group
tsRNA ID	tDRnamer ID	Normalized-B1	Normalized-B2	Normalized-B3	Normalized-NB2	Normalized-NB3	log2FoldChange	P value	Padj
t04768	tDR-1:34-Lys-TTT-1	0	0.802399	0	23.2413	29.0049	6.40112	1.99663e-05	0.000524221
t09594	tDR-38:75-Ala-CGC-1-M2	0	0	0.625633	14.6787	14.5025	5.56015	0.00100824	0.01152
t09140	tDR-44:56-Leu-AAG-1-M2	1.28092	0	0	9.78582	14.5025	5.2966	0.00275789	0.0242912
t04485	tDR-1:34-Gly-CCC-1-M5	3.84277	5.61679	1.8769	64.8311	184.07	5.08125	9.97381e-14	1.23077e-10
t07393	tDR-55:75-Trp-CCA-1-M2	0	2.4072	0	17.1252	17.8492	4.39193	0.00203097	0.019428
t03086	tDR-17:33-Lys-TTT-1-M4-1	2.56185	1.6048	0	17.1252	31.236	4.31216	0.000298965	0.00439194
t07529	tDR-12:33-Lys-TTT-1-M4-1	0	1.6048	1.8769	9.78582	35.6983	4.14352	0.00064025	0.00774577
t03216	tDR-12:33-Glu-TTC-2-M3-1	0	2.4072	1.25127	15.902	20.0803	3.77068	0.00239581	0.0217384
t07314	tDR-13:33-Glu-CTC-1-M3-1	0	7.22159	4.37943	29.3575	74.7434	3.65592	1.14721e-05	0.000382611
t05663	tDR-18:33-Gly-CCC-1-M10	0	4.8144	1.25127	11.009	41.2762	3.61869	0.00129237	0.0135152
t02445	tDR-2:34-Glu-TTC-2-M2	1.28092	0.802399	1.8769	14.6787	16.7336	3.54418	0.00464029	0.0353464
t09988	tDR-4:35-Gly-CCC-1-M5	0	1.6048	2.50253	15.902	17.8492	3.47721	0.00497712	0.0374498
t07259	tDR-13:33-Glu-TTC-2-M3-1	0	1.6048	3.12817	12.2323	22.3115	3.31103	0.00684876	0.0488519
t03404	tDR-7:32-Glu-CTC-1-M3	6.40462	3.2096	4.37943	24.4646	51.3164	3.06217	0.000155422	0.00267857
t06624	tDR-10:33-Gly-CCC-1-M9	5.1237	14.4432	16.2665	53.822	133.869	2.92668	1.51343e-06	7.47031e-05
t01112	tDR-14:33-Glu-CTC-1-M3-1	6.40462	23.2696	6.88196	47.7059	138.331	2.9175	1.11092e-05	0.000380799
t09378	tDR-16:33-Gly-CCC-1-M9-1	0	5.61679	3.7538	18.3484	27.8893	2.8013	0.0066491	0.0479824
t05409	tDR-41:75-Asp-GTC-2-M2	3.84277	3.2096	4.37943	13.4555	39.0451	2.78209	0.0028736	0.0246251
t06361	tDR-15:33-Gly-CCC-1-M9	7.68555	18.4552	14.3896	67.2775	120.482	2.7656	6.90241e-07	5.32348e-05
t00509	tDR-37:74-Asp-GTC-1	11.5283	5.61679	15.6408	39.1433	98.1704	2.64415	5.56028e-05	0.00120375
t05244	tDR-39:75-Arg-CCG-2	24.3376	28.084	45.6712	170.029	237.617	2.61667	3.85802e-10	2.3804e-07
t01816	tDR-3:33-Gly-CCC-1-M6-1	15.3711	28.8864	20.0203	68.5007	195.225	2.60985	9.96284e-07	6.14707e-05
t00521	tDR-37:75-Asp-GTC-2-M2	8.96647	28.084	9.3845	57.4917	130.522	2.59038	2.66949e-05	0.00065883
t02078	tDR-13:33-Gly-CCC-1-M9	5.1237	8.82639	7.5076	26.911	56.8942	2.52942	0.000565645	0.00698006
t00766	tDR-38:75-Arg-CCG-2	14.0902	35.3056	36.9124	121.1	210.843	2.49773	1.50452e-07	1.54715e-05
t04766	tDR-1:33-Lys-TTT-1	1.28092	12.036	8.13323	23.2413	59.1254	2.47282	0.00252472	0.0226653
t08775	tDR-60:75-Arg-ACG-1-M2	14.0902	32.8984	35.6611	95.4118	203.034	2.40934	1.46189e-06	7.47031e-05
t00518	tDR-37:73-Asp-GTC-2-M2	2.56185	7.22159	10.0101	23.2413	47.9696	2.37569	0.00312049	0.0258435
t05243	tDR-39:74-Arg-CCG-2	5.1237	2.4072	15.0152	26.911	52.4319	2.35587	0.00431024	0.0334518
t04045	tDR-1:33-Gly-GCC-2-M3-1	25.6185	15.2456	18.1434	72.1704	124.944	2.34812	4.44556e-06	0.000163926
t02342	tDR-61:75-Pro-AGG-1-M5	20.4948	19.2576	21.2715	72.1704	124.944	2.27734	4.51661e-06	0.000163926
t01371	tDR-59:75-Pro-AGG-1-M5	20.4948	11.2336	35.0355	101.528	113.788	2.25706	1.83074e-05	0.000502029
t01539	tDR-38:74-Lys-TTT-1-M2	10.2474	17.6528	9.3845	39.1433	79.2057	2.24926	0.000367782	0.00509127
t03088	tDR-17:33-Lys-TTT-1-M4-2	3.84277	24.072	16.2665	40.3665	98.1704	2.19754	0.00116535	0.0125276
t02279	tDR-61:75-Ser-GCT-2-M7	20.4948	82.6471	84.4605	215.288	346.943	2.16025	0.00487694	0.0369211
t06186	tDR-15:33-Lys-TTT-1-M4	21.7757	40.12	30.656	105.198	170.683	2.14664	2.22199e-06	9.45494e-05
t01820	tDR-3:34-Gly-CCC-1-M5	3.84277	20.06	11.887	39.1433	66.9344	2.11605	0.00220701	0.0209418
t07824	tDR-60:75-Pro-AGG-1-M5	11.5283	17.6528	15.6408	46.4827	83.668	2.10894	0.000273227	0.00411173
t01347	tDR-59:74-Ser-GCT-2-M7	6.40462	14.4432	20.0203	36.6968	78.0901	2.03643	0.001822	0.0181318
t09831	tDR-59:75-Gly-CCC-7	8.96647	16.048	7.5076	35.4736	52.4319	2.01867	0.00292174	0.0246947
t01348	tDR-59:75-Ser-GCT-2-M7	25.6185	56.9703	78.8298	133.332	303.436	2.01141	0.00405201	0.0318483
t01421	tDR-59:75-Ser-AGA-1-M5	12.8092	26.4792	36.9124	94.1885	112.673	1.99159	8.90784e-05	0.00174481
t00520	tDR-37:74-Asp-GTC-2-M2	35.8659	47.3416	64.4402	108.867	281.124	1.97414	1.71174e-05	0.000491228
t06192	tDR-15:33-Lys-CTT-1-M2	7.68555	20.06	23.1484	47.7059	88.1303	1.96588	0.00113155	0.0125276
t02858	tDR-40:75-Asn-GTT-1-M2	7.68555	11.2336	17.5177	28.1342	66.9344	1.93923	0.00455418	0.034906
t09312	tDR-16:33-Glu-TTC-2-M3	29.4613	44.132	66.9427	128.439	235.386	1.93792	1.43757e-05	0.000454863
t06257	tDR-10:34-Glu-CTC-1-M2	11.5283	9.62879	28.7791	72.1704	58.0098	1.9342	0.00166256	0.0168163
t05096	tDR-39:74-Asp-GTC-1	30.7422	51.3536	34.4098	155.35	142.793	1.93225	3.16292e-06	0.000125905
t02196	tDR-39:75-Glu-TTC-4	43.5514	44.132	43.1687	138.225	190.763	1.91613	8.3927e-07	5.99857e-05
t01009	tDR-14:33-Glu-TTC-2-M3	107.598	123.569	158.911	391.433	589.023	1.90814	3.44397e-09	8.49972e-07
t06315	tDR-15:33-Glu-TTC-2-M3	49.9561	44.9344	41.2918	133.332	203.034	1.89738	1.60946e-06	7.51269e-05
t02764	tDR-3:35-Glu-CTC-1-M2	11.5283	20.8624	18.769	58.7149	69.1655	1.88483	0.000719689	0.00853939
t06364	tDR-15:34-Gly-CCC-1-M5	39.7087	39.3176	43.7943	127.216	175.145	1.88249	2.44767e-06	0.000100681
t09983	tDR-4:32-Gly-CCC-1-M6	34.585	44.132	28.7791	102.751	160.643	1.88161	1.82379e-05	0.000502029
t08759	tDR-60:75-Ser-AGA-1-M6	7.68555	18.4552	35.6611	64.8311	83.668	1.80875	0.00277613	0.0242912
t03334	tDR-59:75-Arg-ACG-1-M2	19.2139	24.8744	28.7791	64.8311	102.633	1.77126	0.000427925	0.00555852
t05357	tDR-18:32-Glu-TTC-2-M3	37.1468	36.9104	53.1788	129.662	159.527	1.75884	1.69072e-05	0.000491228
t05359	tDR-18:33-Glu-TTC-2-M3	23.0566	36.108	40.6662	80.733	145.025	1.74537	0.000229975	0.00359226
t09039	tDR-11:33-Glu-TTC-2-M3	28.1803	68.2039	58.8095	134.555	214.19	1.73592	7.93259e-05	0.00165912
t03217	tDR-12:33-Glu-TTC-2-M3-2	85.8219	68.2039	90.0912	209.172	322.401	1.70894	1.23823e-06	6.97989e-05
t07260	tDR-13:33-Glu-TTC-2-M3-2	65.3271	71.4135	71.9478	199.386	249.888	1.68857	8.74993e-07	5.99857e-05
t02595	tDR-61:75-Val-CAC-3-M2	42.2705	84.2519	97.5988	196.94	288.933	1.68529	2.81901e-05	0.000682089
t06256	tDR-10:33-Glu-CTC-1-M3	34.585	30.4912	39.4149	94.1885	129.406	1.68023	0.00012178	0.00227691
t07447	tDR-60:75-Trp-CCA-1-M4	21.7757	72.2159	56.9326	137.001	189.647	1.67942	0.000335886	0.00471004
t07208	tDR-20a:34-Glu-CTC-1-M3	35.8659	41.7248	89.4655	130.885	229.808	1.67824	0.000287673	0.00427697
t01942	tDR-61:75-Trp-CCA-1-M4	23.0566	70.6111	37.538	119.876	161.758	1.67289	0.000478453	0.0060246
t05111	tDR-39:74-Asp-GTC-2-M2	39.7087	62.5871	63.1889	173.698	180.723	1.66911	1.26074e-05	0.00040941
t04484	tDR-1:33-Gly-CCC-1-M6-1	1880.4	3622.83	3688.73	6088	13304.3	1.66181	0.00200428	0.019428
t01419	tDR-59:73-Ser-AGA-1-M5	19.2139	24.072	29.4048	62.3846	91.477	1.65203	0.0011634	0.0125276
t01116	tDR-14:34-Glu-CTC-1-M2	79.4173	87.4615	76.9529	204.279	304.551	1.64714	1.78066e-06	7.84761e-05
t00132	tDR-59:74-Val-CAC-3-M2	30.7422	36.108	33.7842	70.9472	139.447	1.64685	0.000463167	0.00589225
t02683	tDR-61:75-Arg-ACG-1-M2	61.4844	136.408	109.486	218.958	421.687	1.63571	4.66503e-05	0.00104666
t02190	tDR-39:75-Glu-TTC-3	23.0566	44.132	28.1535	79.5098	117.135	1.61998	0.000785477	0.00905868
t09676	tDR-20:34-Glu-CTC-1-M3	42.2705	46.5392	53.1788	102.751	187.416	1.61101	0.000133014	0.00244984
t00807	tDR-41:75-Glu-TTC-4	111.44	156.468	89.4655	346.173	380.41	1.6098	1.44028e-06	7.47031e-05
t07318	tDR-13:34-Glu-CTC-1-M2	60.2034	34.5032	79.4554	149.234	205.265	1.60708	0.000156286	0.00267857
t01007	tDR-14:32-Glu-TTC-2-M3	129.373	191.773	155.783	439.139	525.435	1.5968	1.22102e-07	1.36976e-05
t03214	tDR-12:32-Glu-TTC-2-M3	67.889	97.8927	81.9579	182.261	300.089	1.54153	2.57601e-05	0.000648735
t00490	tDR-37:75-Val-TAC-3-M2	28.1803	35.3056	66.9427	100.305	155.065	1.53451	0.00120077	0.0127737
t07317	tDR-13:33-Glu-CTC-1-M3-2	550.797	663.584	483.614	1290.51	1972.33	1.52772	5.61894e-08	8.34618e-06
t01115	tDR-14:33-Glu-CTC-1-M3-2	814.668	912.328	852.112	2040.34	2908.3	1.52493	2.2035e-09	7.82924e-07
t00115	tDR-59:73-Val-AAC-1-M7	21.7757	36.9104	36.9124	62.3846	122.713	1.52351	0.00239509	0.0217384
t03767	tDR-39:75-Val-TAC-3-M2	23.0566	23.2696	50.0507	102.751	84.7836	1.52284	0.00253469	0.0226653
t00133	tDR-59:75-Val-CAC-3-M2	58.9225	125.977	137.014	251.985	365.908	1.51335	9.77485e-05	0.00188471
t05677	tDR-18:33-Lys-TTT-1-M11	37.1468	36.108	21.2715	67.2775	110.442	1.51196	0.00228937	0.0214021
t01369	tDR-59:73-Pro-AGG-1-M5	511.089	645.129	673.181	1553.5	1908.75	1.50348	4.96236e-09	1.02059e-06
t06184	tDR-15:32-Lys-TTT-1-M4	70.4508	86.6591	70.0709	150.457	278.893	1.5033	8.18383e-05	0.00168314
t01509	tDR-59:73-Gln-CTG-3-M7	53.7988	117.953	87.5886	181.038	306.783	1.48728	0.000218576	0.00345799
t06544	tDR-19:34-Glu-CTC-1-M3	28.1803	50.5512	61.9377	107.644	152.834	1.4546	0.00111164	0.0124706
t06235	tDR-10:33-Glu-TTC-2-M3	19.2139	32.8984	48.7994	79.5098	107.095	1.44722	0.00382298	0.0303753
t09073	tDR-11:34-Glu-CTC-1-M2	29.4613	26.4792	40.0405	66.0543	108.211	1.43846	0.00305558	0.0256503
t07530	tDR-12:33-Lys-TTT-1-M4-2	44.8324	64.9943	37.538	89.2956	176.261	1.4366	0.00152252	0.0155272
t09986	tDR-4:33-Gly-CCC-1-M6	57.6416	111.533	95.0962	201.833	274.431	1.42416	0.00014333	0.00254301
t00800	tDR-41:75-Glu-TTC-3	39.7087	48.144	30.0304	105.198	104.864	1.4236	0.00116748	0.0125276
t06543	tDR-19:33-Glu-CTC-1-M4	175.487	211.833	285.289	505.193	701.696	1.42316	4.92488e-06	0.000173637
t03254	tDR-12:33-Glu-CTC-1-M3	411.177	479.032	488.619	1025.06	1432.4	1.41741	1.0069e-07	1.24251e-05
t00460	tDR-60:74-Val-CAC-3-M2	26.8994	40.12	54.4301	73.3937	143.909	1.40818	0.00362938	0.0292722
t04857	tDR-1:34-Lys-CTT-1-M2	416.3	381.14	348.478	749.839	1266.18	1.40183	1.64378e-06	7.51269e-05
t00942	tDR-14:33-Lys-TTT-1-M4	38.4277	79.4375	62.5633	101.528	216.421	1.3926	0.00201715	0.019428
t09309	tDR-16:32-Glu-TTC-2-M3	33.304	46.5392	65.6915	84.4027	171.798	1.38693	0.00292119	0.0246947
t00449	tDR-60:75-Val-AAC-1-M9	70.4508	156.468	193.946	309.477	427.265	1.38192	0.000449102	0.00577283
t04046	tDR-1:33-Gly-GCC-2-M3-2	352.254	548.841	721.355	943.109	1864.12	1.37471	0.00672534	0.0482504
t05820	tDR-18:34-Glu-CTC-1-M3	73.0127	84.2519	88.2143	161.466	255.466	1.34556	0.000197073	0.00315829
t09509	tDR-16:33-Glu-CTC-1-M4	362.502	353.056	357.237	793.875	1015.17	1.33932	2.33634e-07	2.21773e-05
t05819	tDR-18:33-Glu-CTC-1-M4	385.558	458.17	451.707	934.546	1243.86	1.33345	4.16946e-07	3.67508e-05
t02032	tDR-13:32-Lys-TTT-1-M4	47.3942	45.7368	23.7741	92.9653	99.286	1.31891	0.0050256	0.0375854
t09037	tDR-11:32-Glu-TTC-2-M3	70.4508	104.312	105.106	209.172	252.12	1.29674	0.000187536	0.00310253
t01501	tDR-59:73-Gln-CTG-1	64.0462	96.2879	70.6965	129.662	247.657	1.29004	0.00127321	0.0134286
t00117	tDR-59:74-Val-AAC-1-M7	290.77	425.272	616.249	857.483	1296.3	1.27429	0.000138179	0.00250754
t06454	tDR-15:34-Glu-CTC-1-M2	47.3942	48.144	60.0608	101.528	149.487	1.26991	0.00195038	0.0191014
t07258	tDR-13:32-Glu-TTC-2-M3	129.373	161.282	121.373	291.128	369.255	1.26571	5.47974e-05	0.00120375
t09675	tDR-20:33-Glu-CTC-1-M4	215.195	182.145	252.756	425.683	612.45	1.25937	3.21073e-05	0.000747556
t06453	tDR-15:33-Glu-CTC-1-M3	406.053	384.349	397.277	765.741	1115.57	1.24925	3.97798e-06	0.000153401
t09071	tDR-11:33-Glu-CTC-1-M3	235.69	240.72	301.555	512.532	710.62	1.2355	1.91134e-05	0.000512738
t00118	tDR-59:75-Val-AAC-1-M7	46.1133	119.557	140.767	222.627	261.044	1.22931	0.00360437	0.0292618
t07528	tDR-12:32-Lys-TTT-1-M4	60.2034	56.1679	51.9275	110.09	141.678	1.17131	0.00283618	0.0244745
t02005	tDR-40:75-Glu-TTC-4	49.9561	71.4135	40.0405	111.314	128.291	1.15665	0.0062001	0.0455412
t05814	tDR-18:32-Glu-CTC-1-M4	986.312	831.286	770.154	1573.07	2238.96	1.1452	1.49008e-05	0.00045969
t06313	tDR-15:32-Glu-TTC-2-M3	102.474	69.8087	105.732	198.163	210.843	1.14366	0.0011486	0.0125276
t09505	tDR-16:32-Glu-CTC-1-M4	658.395	631.488	493.625	1149.83	1340.92	1.06864	3.68613e-05	0.00084235
t01370	tDR-59:74-Pro-AGG-1-M5	153.711	236.708	302.806	362.075	604.641	1.05917	0.00257899	0.0228955
t09380	tDR-16:33-Gly-CCC-1-M9-2	133.216	162.085	162.665	283.789	353.637	1.05844	0.000531564	0.00662576
t01111	tDR-14:32-Glu-CTC-1-M3	2009.77	1968.29	1629.77	3322.29	4436.63	1.05388	2.39789e-05	0.000616458
t09377	tDR-16:32-Gly-CCC-1-M9	301.017	280.84	223.351	503.97	591.254	1.03239	0.000243364	0.00375389
t05662	tDR-18:32-Gly-CCC-1-M10	297.174	296.888	308.437	552.899	667.113	1.01976	0.000114754	0.00217857
t01045	tDR-14:32-Gly-CCC-1-M9	717.318	740.615	560.567	1166.96	1536.14	1.00756	0.000144255	0.00254301
t08392	tDR-1:32-Glu-CTC-1-M4	552.078	499.895	507.388	281.342	204.15	-1.09885	8.67456e-05	0.00172652
t08407	tDR-1:32-Glu-CTC-1-M3-5	159507	106662	100281	62166.9	49290.5	-1.13215	3.07538e-05	0.000729812
t04053	tDR-1:34-Gly-GCC-2-M3	719.88	357.068	446.702	215.288	242.079	-1.14751	0.000609446	0.00744611
t07870	tDR-1:32-Glu-CTC-1-M3-3	374.03	224.672	211.464	128.439	92.5926	-1.28493	0.000397106	0.0053523
t04028	tDR-1:29-Gly-GCC-2-M3	1529.42	2072.6	2399.93	775.526	852.298	-1.29829	1.24439e-06	6.97989e-05
t07928	tDR-1:32-Glu-CTC-1-M3-4	129.373	85.8567	93.2193	42.813	40.1606	-1.303	0.00233771	0.0215278
t08463	tDR-1:32-Glu-CTC-1-M3-6	234.409	198.193	144.521	85.6259	68.05	-1.32023	0.000316134	0.00453616
t08820	tDR-1:32-Glu-CTC-1-M3-7	172.925	115.545	106.358	47.7059	55.7787	-1.33795	0.00102416	0.0115946
t04698	tDR-1:33-Gly-CCC-1-M6-2	2871.83	2100.68	1687.96	875.831	812.137	-1.39455	5.44506e-07	4.47947e-05
t07808	tDR-1:32-Glu-CTC-1-M3-2	75.5745	48.9464	53.8044	23.2413	16.7336	-1.56762	0.00378962	0.0303662
t08173	tDR-1:30-Glu-TTC-2-M2	311.265	496.685	314.068	129.662	113.788	-1.62117	9.33956e-07	6.0658e-05
t08390	tDR-1:30-Glu-CTC-1-M3-2	8639.84	8869.72	5147.08	2636.06	1807.23	-1.76524	2.53784e-09	7.82924e-07
t08368	tDR-1:30-Glu-CTC-1-M3-1	30.7422	60.1799	39.4149	18.3484	6.69344	-1.81105	0.00689682	0.0489119
t04973	tDR-1:31-His-GTG-1	62.7653	62.5871	29.4048	19.5716	8.92459	-1.85542	0.0035667	0.0292618
t04008	tDR-1:27-Gly-GCC-2-M3	225.443	212.636	164.542	52.5988	50.2008	-1.96353	6.08716e-08	8.34618e-06
t09461	tDR-5:32-Glu-CTC-1-M3	42.2705	35.3056	35.6611	13.4555	5.57787	-1.99473	0.00383999	0.0303753
t07146	tDR-1:32-Glu-CTC-1-M3-1	67.889	40.12	53.1788	13.4555	10.0402	-2.19038	0.000313866	0.00453616
t08346	tDR-1:26-Glu-CTC-1-M4	76.8555	138.815	52.5532	12.2323	25.6582	-2.23127	8.49688e-05	0.00171888
t02466	tDR-2:30-Glu-CTC-1-M3	240.814	177.33	147.649	44.0362	32.3516	-2.30128	8.79878e-09	1.5511e-06
t07728	tDR-1:31-Glu-TTC-4-M2	37.1468	43.3296	35.0355	3.66968	8.92459	-2.59877	0.000420591	0.00552137
t04971	tDR-1:30-His-GTG-1	73.0127	103.51	28.7791	13.4555	8.92459	-2.61246	7.19652e-05	0.00153112
t04509	tDR-1:35-Gly-GCC-1	322.793	88.2639	127.629	18.3484	17.8492	-3.30683	1.5405e-05	0.000463653

## Sheet: Table S2
Table S2 Differentially expressed genes between NC group and AntagomiR group
Gene_id	Gene_symbol	norm_read_count_NC_1	norm_read_count_NC_2	norm_read_count_NC_3	norm_read_count_AntagomiR_1	norm_read_count_AntagomiR_2	norm_read_count_AntagomiR_3	log2FoldChange	Pvalue	Padj
508292	IL34	0	0	0	5.24143	44.7732	1.79505	6.41181	0.000193798	0.0296576
280932	SST	0	0	0	17.4714	10.0511	15.2579	6.13703	6.29572e-05	0.0135402
510523	TMEM154	0	0	0	9.60929	8.22365	14.3604	5.72638	0.000448115	0.0465319
789280	KPNA7	2.17516	5.4599	0	35.8164	21.9297	40.3887	3.5738	2.46994e-05	0.00692001
514534	WC1.3	1.08758	4.54991	0	34.0693	29.2397	10.7703	3.54671	0.000534952	0.049959
512660	SEMA3C	7.61308	3.63993	0	30.575	44.7732	24.2332	3.0968	0.000109503	0.0203486
281592	ACTA1	103.32	169.257	64.7997	1391.6	754.748	546.594	2.9875	2.57459e-17	2.34429e-13
540990	LCP1	101.145	169.257	76.9497	1133.02	925.618	674.042	2.97766	1.98597e-25	3.61665e-21
613358	MT1E	126.16	52.779	117.449	569.569	749.266	352.728	2.50231	9.69175e-14	4.41241e-10
513463	TAGLN	60.9046	78.2585	139.049	801.065	416.665	317.724	2.47194	7.70213e-12	2.33772e-08
524957	RASGRF2	67.4301	27.2995	31.0499	207.036	225.694	194.763	2.31809	3.7873e-11	9.85292e-08
510406	CYP2J2	18.4889	37.3093	6.74997	122.3	95.9426	70.0071	2.16155	2.30125e-05	0.00654813
618677	GDF15	48.9412	33.6694	39.1498	210.531	202.85	115.781	2.12193	8.23923e-10	1.36404e-06
280847	LUM	20.6641	32.7594	5.39998	83.8629	93.2014	64.6219	2.00455	0.000105572	0.0198203
101904481	LOC101904481	63.0798	69.1587	43.1998	308.371	99.5976	271.053	1.95834	9.7554e-07	0.000555174
513221	HMOX1	1118.03	648.818	531.898	4310.2	2160.99	2163.94	1.90836	1.41679e-10	3.22514e-07
533823	ARHGEF6	33.7151	50.959	25.6499	139.771	130.665	137.322	1.86588	5.27492e-08	5.65068e-05
112446404	LOC112446404	28.2771	16.3797	22.9499	103.081	56.6518	78.0848	1.82221	3.13419e-05	0.00815383
445420	WNT2B	155.524	114.658	98.5496	580.925	376.461	246.82	1.70507	6.20735e-08	6.28011e-05
525947	LOC525947	68.5177	40.0392	24.2999	180.829	170.869	82.5724	1.7009	6.60731e-05	0.0138305
524078	SLC7A11	39.153	31.8494	67.4997	185.197	116.959	111.293	1.59051	2.69759e-05	0.00722437
512495	SLC38A5	45.6785	50.959	22.9499	147.634	105.08	87.9576	1.49456	0.000131003	0.0227218
527172	TTC39A	57.6419	48.2291	28.3499	121.426	160.818	96.0353	1.48346	5.5395e-05	0.0126634
523846	SPOCK2	178.363	202.926	157.949	628.971	502.556	350.035	1.45459	5.32546e-09	7.46015e-06
404070	MT2A	160.962	156.517	182.249	407.084	557.381	331.187	1.37584	1.2575e-08	1.43127e-05
516457	DEF6	35.8902	36.3993	28.3499	74.2536	98.6838	84.3675	1.34608	0.000224488	0.032195
505991	CHAC1	197.94	157.427	91.7996	398.349	397.477	342.855	1.3417	7.1316e-07	0.000436409
541106	RRAGD	141.386	124.668	71.5497	256.83	347.221	228.869	1.29494	1.14263e-05	0.00378336
100126544	LOC100126544	73.9556	57.3289	51.2998	135.404	156.249	148.092	1.264	1.51551e-05	0.00467779
788725	C13H20orf141	105.495	137.407	72.8997	283.911	307.93	148.989	1.22234	0.00024218	0.0338713
533896	DUSP26	127.247	98.2781	64.7997	231.496	210.16	236.947	1.21741	1.54696e-05	0.00469527
539867	SYT4	184.889	166.527	141.749	451.636	387.425	289.003	1.19073	6.33876e-07	0.000427538
505940	ARHGEF2	385.004	314.854	353.698	863.962	888.154	650.707	1.18978	5.83608e-10	1.06281e-06
538465	TRIB3	771.096	758.925	603.447	1774.22	1854.89	1176.66	1.17084	1.06567e-08	1.2938e-05
783784	WDSUB1	277.333	244.785	245.699	625.477	585.707	479.279	1.13783	2.92338e-09	4.43648e-06
514028	DSE	44.5909	84.6284	79.6497	143.266	184.575	131.936	1.13714	0.000490042	0.0490081
508734	NPPB	220.779	146.507	151.199	368.647	400.218	359.908	1.12138	8.58335e-07	0.00050423
516917	SNAP91	89.1817	73.7086	49.9498	157.243	151.681	147.194	1.09117	0.000254011	0.034447
508337	MFSD1	1279	1253.96	859.946	2736.9	2732.08	1765.43	1.0908	4.46564e-07	0.000343823
506945	BHLHE40	354.552	317.584	226.799	773.111	647.841	498.127	1.09076	2.87658e-06	0.0012332
100848555	LOC100848555	190.327	209.296	136.349	360.785	232.09	546.594	1.0841	0.000416586	0.0454279
617851	PADI2	218.604	204.746	97.1996	380.877	319.809	399.399	1.07255	0.000182713	0.0284392
104973030	LOC104973030	314.311	356.713	159.299	546.856	586.62	600.445	1.05996	6.31988e-05	0.0135402
535006	TRIT1	199.028	207.476	136.349	434.165	344.48	356.318	1.0578	5.02954e-06	0.0020354
510276	RASSF1	590.557	704.327	318.599	1292.89	1209.79	846.367	1.05043	8.60553e-05	0.0168511
497015	TPM2	156.612	90.0883	136.349	304.003	262.243	218.996	1.03979	0.000133503	0.0227218
520243	SLC38A6	242.531	313.034	221.399	481.338	530.882	581.597	1.03144	4.09164e-07	0.000338695
100848337	BHLHA15	165.313	94.6382	87.7496	209.657	255.847	235.152	1.00822	0.000479946	0.0482889
515266	ATF3	1062.57	996.431	517.048	2066	1718.74	1158.71	0.938559	0.000509346	0.0494533
511425	ACAD10	213.166	222.036	186.299	415.82	388.339	376.961	0.927062	1.59566e-06	0.000764698
523235	TMEM178B	399.143	327.594	565.648	802.812	903.688	693.788	0.898162	5.84875e-05	0.0128327
526609	SLC31A2	314.311	344.883	225.449	440.28	603.068	604.035	0.892309	7.13335e-05	0.0144339
505226	FAM221A	255.582	147.417	152.549	346.808	356.358	319.519	0.879277	0.000525698	0.0496036
782633	BAG3	217.516	267.535	282.149	630.719	426.716	344.65	0.870164	0.000532229	0.049959
614909	IRF8	183.801	227.496	155.249	414.073	291.483	327.597	0.861543	0.000292952	0.0381429
281555	TUBB2B	715.629	679.757	468.448	1413.44	1001.46	930.735	0.843255	0.000140668	0.023502
616069	N4BP2L1	270.808	375.823	206.549	592.281	498.902	444.276	0.843048	0.000492476	0.0490081
533668	DNAJB2	278.421	313.944	255.149	484.832	576.569	462.226	0.84268	1.11908e-05	0.003774
768028	BEX2	323.012	382.193	211.949	586.166	547.33	492.742	0.820913	0.000376699	0.0428515
617754	SHISA4	312.136	237.505	386.098	552.971	584.793	504.41	0.81529	0.000143036	0.0236803
508150	PTPRJ	3482.44	2279.51	2425.94	4933.06	5359.99	4055.92	0.8087	2.58166e-05	0.0070171
536133	GALK2	224.042	252.065	155.249	356.417	368.237	380.551	0.801084	0.000392681	0.0438718
618720	TMEM161A	263.195	225.676	213.299	479.591	387.425	344.65	0.785679	0.000224521	0.032195
513275	STX3	3689.08	3262.29	1953.44	5319.18	5441.32	4492.12	0.775299	0.000323233	0.0398679
510781	JOSD1	403.493	381.283	275.399	650.811	680.736	485.562	0.774	0.000365334	0.042648
510620	ASAH1	838.526	686.127	664.197	1219.51	1325.84	1169.48	0.761988	2.44449e-06	0.00110114
615869	TRIP6	182.714	206.566	226.799	382.624	369.151	291.696	0.761284	0.000374974	0.0428515
280722	APP	963.598	725.256	545.398	1410.82	1098.31	1270.9	0.756842	0.000422991	0.0458517
512541	LOC512541	1373.62	1547.88	922.046	1990.87	2466.18	1991.61	0.745285	0.000245332	0.0338713
515610	ACTA2	1106.07	1684.38	1462.04	2132.39	2907.52	2074.18	0.741347	0.000217	0.0316144
533550	ZC3HC1	565.543	489.571	333.449	826.399	721.854	769.18	0.735801	0.000471469	0.0479661
784805	TMEM250	552.492	636.988	377.998	878.813	901.86	827.519	0.730791	0.000377392	0.0428515
326577	SLC1A4	991.875	899.063	851.846	1653.67	1599.96	1296.93	0.729356	6.31672e-06	0.00234763
511940	MAL2	453.522	508.68	337.499	601.891	767.541	789.823	0.728555	0.000430447	0.0460137
282104	TUFT1	1063.66	857.204	645.297	1660.66	1271.01	1322.06	0.727445	0.000412482	0.0452512
408010	GARS	4944.15	4565.38	3092.84	7555.52	7192.95	5896.75	0.711216	0.000213394	0.0316132
512972	ARHGAP45	321.924	308.484	244.349	507.545	459.611	457.738	0.700243	0.000245512	0.0338713
280753	CPE	399.143	414.952	340.199	608.006	636.876	603.138	0.677839	6.93002e-05	0.0141801
519271	ERC1	1480.2	1324.93	1718.54	2512.39	2648.93	2035.59	0.66998	6.79434e-05	0.0140604
535804	OXCT1	638.411	606.958	431.998	905.894	930.186	827.519	0.664162	0.000428611	0.0460137
281562	UCP2	2217.58	1601.57	2033.09	3326.56	3014.43	2919.65	0.661924	4.7165e-05	0.0114523
507188	GLB1	2506.88	1993.77	1821.14	3312.58	3484.09	3193.4	0.659555	3.38966e-05	0.00869424
523885	TMEM135	470.923	492.301	379.348	808.054	684.391	629.166	0.657289	0.000433296	0.0460137
508460	DXO	379.566	418.592	349.648	565.201	614.946	614.806	0.644102	0.000155733	0.0248776
539601	FCHSD2	712.366	601.498	696.597	867.456	1159.53	1088.7	0.63205	0.000309321	0.0391183
537087	GBA	1458.45	1367.7	1147.5	2069.49	2224.95	1866.85	0.6313	5.43784e-05	0.0126634
533630	PSPH	949.459	1088.34	834.296	1559.32	1568.89	1319.36	0.628855	0.000135535	0.0228539
505103	PHGDH	2990.85	3477.95	3307.49	5861.66	5333.5	3893.47	0.625383	0.000357836	0.0420423
511298	NUB1	728.68	672.477	831.596	1084.1	1265.53	1043.82	0.60495	0.000242074	0.0338713
538565	GLIPR2	2153.41	2168.49	1587.59	2763.98	2968.74	3163.78	0.588735	0.000344575	0.0407471
404143	GHITM	6732.13	6783.01	5919.72	10158.8	10042	9011.16	0.587079	9.00962e-06	0.00321714
532603	SHTN1	446.996	450.441	510.298	743.409	720.026	637.244	0.578268	0.000507132	0.0494533
786230	S100A3	813.512	644.268	762.747	1091.09	1069.99	1139.86	0.572337	0.000290398	0.0381429
512444	GNS	927.708	946.382	801.897	1238.72	1387.06	1235	0.526935	0.000497929	0.0492814
617807	PSMF1	866.803	876.313	851.846	1292.01	1208.88	1160.5	0.495795	0.000439716	0.0462871
516214	RENBP	2805.96	2797.29	2847.14	3622.7	4081.67	3955.4	0.463756	0.000259535	0.0347528
507148	REST	5766.36	5662.82	5945.37	4169.56	4432.55	4246.2	-0.436085	0.000293229	0.0381429
508660	DDX46	3316.04	3665.41	3782.68	2692.35	2587.71	2448.45	-0.478577	0.000297177	0.0383821
280794	FN1	70341.6	72387.3	82514.3	58493.5	49778.7	53411.8	-0.479064	0.000408436	0.0452512
317748	AKR1B1	11556.6	10319.2	10953.9	8454.42	7907.5	7192.78	-0.479727	0.000268349	0.0356709
513449	SEC14L1	4245.92	3766.42	4072.93	2792.81	2669.95	3133.26	-0.492121	0.000315973	0.0394122
512236	PRPF4B	1495.43	1590.65	1705.04	1093.71	1138.52	1157.81	-0.499439	0.000315484	0.0394122
521784	ANO6	2015.29	2276.78	2586.59	1452.75	1652.04	1650.55	-0.532989	0.000516806	0.0494533
509283	LOC509283	2833.15	3130.34	3387.14	1874.68	2045.86	2461.91	-0.551662	0.000474622	0.0480185
513640	TET1	5635.85	5277.9	7126.62	3809.64	4103.6	4246.2	-0.569695	0.000255359	0.034447
524608	DCBLD2	1926.11	1669.82	2239.64	1379.37	1343.2	1201.79	-0.57279	0.000390933	0.0438718
540230	MSX2	2316.55	2246.75	2488.04	1391.6	1581.68	1769.02	-0.572839	0.000121519	0.0221298
282301	PDGFRA	1534.58	1663.45	1700.99	1170.59	1152.22	943.3	-0.58548	0.000132575	0.0227218
505926	BCAT1	3030	2621.66	3100.94	2027.56	1768.09	2012.25	-0.592157	3.77034e-05	0.00953634
541170	SALL4	2619.99	2599.82	3603.13	2030.18	1834.79	1960.2	-0.59916	0.000378779	0.0428515
286798	TNS1	1488.9	1830.88	2149.19	1117.3	1238.12	1246.66	-0.602723	0.000442944	0.0463589
507997	FAM120A	2058.79	2040.18	2536.64	1441.39	1575.29	1326.54	-0.611648	9.07673e-05	0.0173996
509304	C1H3orf58	1053.87	931.822	922.046	630.719	597.585	664.169	-0.62045	5.18599e-05	0.0124266
518436	TFCP2L1	2703.73	2970.18	3653.08	1844.11	1823.82	2374.85	-0.626667	0.000343103	0.0407471
616217	RYBP	2269.78	2163.94	3069.89	1564.57	1646.56	1620.93	-0.635052	0.00017568	0.0275803
539889	INPP5F	851.577	731.626	818.096	518.028	567.432	459.533	-0.63638	0.000148384	0.0243443
281439	DAG1	5222.57	4423.43	6263.97	3557.18	3379.01	3230.2	-0.646583	5.50007e-05	0.0126634
511433	DLC1	1706.42	1772.65	2115.44	1193.3	1017.91	1355.26	-0.649716	0.000113833	0.0209395
524357	KREMEN1	420.894	435.882	514.348	288.279	317.067	262.975	-0.658253	0.00051869	0.0494533
515410	PDLIM4	5163.84	5934.91	6330.12	3143.11	3826.74	4002.97	-0.66826	1.43922e-05	0.00459819
523962	MAP3K1	795.023	847.194	1061.1	623.73	518.09	553.774	-0.672277	0.000173366	0.0274537
529183	MAPK4	1900.01	1556.07	1914.29	1226.49	1122.99	1007.92	-0.67803	2.03641e-05	0.00588652
516881	SGPP1	680.826	600.588	691.197	346.808	386.512	492.742	-0.686172	0.000342826	0.0407471
781063	TBX3	7307.47	6880.38	11379.1	4944.41	4881.19	5903.93	-0.701525	0.000464637	0.0475366
520865	AASS	1064.74	825.354	1146.15	656.052	641.445	562.749	-0.705234	8.88986e-05	0.0172227
520404	CALML5	1979.4	1431.4	2242.34	1209.02	1305.73	952.275	-0.705408	0.000449707	0.0465319
100298064	LOC100298064	15200	11758.8	21070.7	9618.02	10094.1	9713.03	-0.70772	0.000331486	0.0399781
510489	SH3KBP1	840.701	808.065	1088.1	604.511	566.518	499.025	-0.711816	9.42574e-05	0.0178804
504948	GPD2	703.666	568.739	571.048	411.452	391.08	320.417	-0.715859	0.000152654	0.0248213
534672	FAM20C	660.162	491.391	695.247	407.084	340.825	371.576	-0.720867	0.000253583	0.034447
538536	FZD5	887.467	911.803	1270.34	630.719	690.787	534.028	-0.725706	0.000216184	0.0316144
282162	CAMK2G	1693.37	1641.61	2633.84	1281.53	1268.27	1057.29	-0.726582	0.000378842	0.0428515
535440	HERC2	2111	1809.05	2343.59	1217.76	1210.7	1357.06	-0.726585	2.91185e-06	0.0012332
513597	MYOF	3037.62	2331.38	3655.78	1723.56	1664.83	2010.46	-0.741512	6.55536e-05	0.0138305
444872	HSPG2	1284.43	1182.98	1772.54	958.308	720.94	832.007	-0.755951	0.000129771	0.0227218
514561	UBR4	5499.9	5192.36	9730.76	3809.64	4440.77	3608.95	-0.784882	0.000519964	0.0494533
112444495	LOC112444495	454.609	626.068	701.997	339.819	302.448	387.731	-0.792251	0.000210048	0.0316131
281824	HSD3B1	866.803	1430.49	1293.29	734.674	735.56	588.777	-0.803129	0.000128728	0.0227218
616740	ZMIZ1	1377.97	1283.99	1983.14	891.916	824.193	914.579	-0.819914	1.85331e-05	0.00544366
788207	NBEAL2	375.216	442.252	658.797	299.635	272.294	258.488	-0.828222	0.000454318	0.0467434
282276	MGAT4A	1484.55	1253.96	1807.64	824.651	836.071	898.424	-0.828662	1.86184e-06	0.000869382
540169	BICRAL	417.632	340.333	517.048	200.048	252.192	258.488	-0.841377	0.000185673	0.028655
539167	KCTD11	525.302	529.61	716.847	302.256	349.048	325.802	-0.857381	1.25913e-05	0.00409464
515527	TMEM150B	818.949	663.377	949.046	522.396	390.167	420.042	-0.867436	1.49289e-05	0.00467779
530641	CROCC	215.341	189.276	248.399	114.438	119.7	121.166	-0.875557	0.000213521	0.0316132
100337021	LRP2	12424.5	11217.4	11380.5	6322.91	6398	6273.71	-0.883398	3.02797e-13	1.10285e-09
508890	LCK	416.544	428.602	535.948	233.244	249.451	263.873	-0.88624	5.48535e-06	0.0021254
539340	BCL9L	897.255	845.374	1741.49	647.316	574.742	657.887	-0.889535	0.000513208	0.0494533
101905257	LOC101905257	8588.64	6589.18	10926.9	4143.35	4701.19	5142.83	-0.900985	2.47909e-06	0.00110114
785072	SCAF1	603.608	724.346	1229.84	441.154	444.077	475.689	-0.909484	0.000243711	0.0338713
535403	KAT6B	1273.56	1401.37	2058.74	786.214	832.416	815.851	-0.959185	1.19467e-06	0.000621605
531794	GUCA2A	812.424	954.572	1669.94	699.731	645.1	416.452	-0.964247	0.000434592	0.0460137
508330	KMT2A	703.666	683.397	1305.44	487.453	507.125	377.859	-0.971368	0.000154408	0.0248776
112445660	LOC112445660	2152.33	2991.11	2178.89	1259.69	963.995	1457.58	-0.993529	6.26641e-07	0.000427538
534909	KIF13B	1678.14	1703.49	2890.34	1122.54	1064.51	946.89	-1.00097	4.44696e-06	0.00184054
533821	PRAG1	189.239	238.415	290.249	131.909	118.786	105.011	-1.01121	7.36707e-05	0.014743
282340	RNASE1	1579.17	1896.4	2880.89	790.582	1190.6	1157.81	-1.01833	1.67705e-05	0.00500668
112447361	LOC112447361	176.188	223.856	230.849	93.4721	99.5976	116.678	-1.02652	4.29932e-05	0.0107253
282343	S100A4	855.927	960.032	1360.79	345.934	472.403	739.562	-1.02821	0.00013296	0.0227218
517987	NEBL	212.079	169.257	251.099	100.461	92.2876	115.781	-1.03216	7.81554e-05	0.0154705
338037	MYLK	405.668	472.281	523.798	255.083	167.214	260.283	-1.03771	5.65051e-06	0.00214378
112448763	KCNG3	135.948	116.478	178.199	71.6329	78.5816	54.7491	-1.06708	0.00052139	0.0494533
615350	CCDC189	247.969	193.826	390.148	126.668	135.233	128.346	-1.09238	0.000123626	0.0222906
317777	PLA2R1	513.339	373.093	608.847	231.496	259.502	210.021	-1.09344	1.53971e-06	0.000757831
786966	PLEC	3748.9	3093.94	7815.12	2403.19	2236.83	2206.12	-1.09926	5.6325e-05	0.0126634
100295639	FXYD4	7246.56	6671.08	12087.8	3663.76	4916.83	3478.81	-1.10944	1.18618e-06	0.000621605
518850	SUSD1	181.626	175.627	233.549	107.449	86.8052	74.4947	-1.13235	3.10987e-05	0.00815383
518364	URAD	237.093	258.435	530.548	138.898	149.853	172.325	-1.15131	0.000198379	0.0301056
100313956	IFNT3	1854.33	3218.61	1536.29	1014.22	767.541	1185.63	-1.15702	7.71151e-06	0.00280869
407112	SLC9A3	345.851	272.085	318.599	125.794	169.955	123.859	-1.15837	7.18921e-07	0.000436409
521194	MAML2	436.12	511.41	772.197	252.462	261.329	242.332	-1.18405	4.53119e-07	0.000343823
617598	SLC35G1	3264.92	2720.85	3535.63	1360.15	1430	1390.27	-1.18784	2.33474e-15	1.41726e-11
532890	SLC10A1	540.528	469.551	504.898	258.577	227.521	171.428	-1.20424	1.06118e-08	1.2938e-05
101905194	LOC101905194	3173.57	2870.99	5422.93	1641.44	2002.92	1314.88	-1.21027	5.28108e-07	0.000384695
606737	RTL1	157.699	103.738	213.299	77.7479	47.5144	73.5972	-1.2501	0.000328383	0.0398679
535379	ABCA1	612.309	300.294	696.597	207.036	222.039	244.127	-1.25581	9.52278e-06	0.00327206
535049	SLC4A3	108.758	144.687	199.799	67.265	64.8755	51.159	-1.30276	5.73016e-05	0.0127259
100140553	GJB4	176.188	281.185	291.599	97.84	101.425	98.7279	-1.32966	7.15734e-07	0.000436409
508989	SLC39A2	472.011	636.078	471.148	228.002	211.074	166.94	-1.38401	2.13447e-10	4.31898e-07
281035	SERPING1	462.222	262.985	668.247	147.634	227.521	151.682	-1.40178	9.34692e-06	0.00327206
101907041	LOC101907041	123.984	120.118	120.149	27.9543	62.1343	45.7738	-1.44078	5.59797e-05	0.0126634
768318	DEFB	171.838	130.128	427.948	76.8743	121.527	67.3145	-1.45477	0.000410164	0.0452512
282223	ENTPD1	72.868	50.049	105.3	23.5864	30.1534	27.8233	-1.47755	0.000514253	0.0494533
664650	ASCL2	80.4811	96.4582	124.199	29.7014	42.032	33.2085	-1.51882	2.55258e-05	0.0070171
100298265	CPAMD8	65.2549	61.8788	132.299	21.8393	33.8083	31.4134	-1.56907	0.000327415	0.0398679
539930	CALB1	294.735	216.576	253.799	88.2307	51.1694	109.498	-1.61945	9.03548e-08	8.66027e-05
509629	SLC36A2	289.297	102.828	139.049	25.3336	69.4442	77.1873	-1.62839	0.000325697	0.0398679
280905	PYY2	338.238	187.456	433.348	99.5871	121.527	82.5724	-1.65658	1.53782e-07	0.000140026
510502	EVPL	486.149	319.404	953.096	147.634	247.623	158.862	-1.66528	1.42918e-06	0.000722969
529405	ENPP3	214.254	79.1685	121.499	70.7593	18.2748	32.3109	-1.7717	0.000305812	0.0389724
526736	KLK10	126.16	122.848	240.299	55.9086	25.5847	58.3392	-1.80238	5.4671e-06	0.0021254
100295610	MUC13	127.247	121.938	134.999	15.7243	37.4633	43.9788	-1.98508	3.23481e-07	0.00028052
104973517	LOC104973517	118.546	135.587	404.998	53.2879	55.7381	47.5689	-2.08736	1.17487e-06	0.000621605
618422	HAP1	22.8392	31.8494	75.5997	11.3564	6.39617	8.07774	-2.3234	0.000306027	0.0389724
112447334	LOC112447334	71.7804	60.9688	363.148	23.5864	27.4122	45.7738	-2.35371	4.42567e-05	0.0108913
